# Supplementary material for: PKCβ Facilitates Leukemogenesis in Chronic Lymphocytic Leukaemia by Promoting Constitutive BCR-Mediated Signalling
Source: Cancers (Basel). 2022 Dec 6;14(23):6006. doi: 10.3390/cancers14236006 (PMC9735720; doi:10.3390/cancers14236006)
Supplement: Supplementary file 1 [file cancers-14-06006-s001.zip]

Archive with 1 entries (1 files):
- cancers-1984579-supplementary.pdf
